# Supplementary material for: Arsenic Exposure During Pregnancy and Childhood: Factors Explaining Changes over a Decade
Source: Toxics. 2025 Mar 16;13(3):215. doi: 10.3390/toxics13030215 (PMC11945348; doi:10.3390/toxics13030215)
Supplement: Supplementary file 1 [file toxics-13-00215-s001.zip]

Archive with 1 entries (1 files):
- toxics-3441860-supplementary.pdf
